# Supplementary material for: Antibiotic prescribing to inpatients in Limpopo, South Africa: a multicentre point-prevalence survey
Source: Antimicrob Resist Infect Control. 2023 Sep 16;12:103. doi: 10.1186/s13756-023-01306-z (PMC10505321; doi:10.1186/s13756-023-01306-z)
Supplement: Supplementary file 1 — Additional file 1. Table S1: Antibiotic use among inpatients at five regional hospitals in Limpopo Province, stratified by patient age. [file 13756_2023_1306_MOESM1_ESM.xlsx]

## Sheet: Sheet1
Table S1: Antibiotic use among inpatients at five regional hospitals in Limpopo Province, stratified by patient age (paediatric versus adults)
Age group	Source of infection			Top five diagnosis			Top five antibiotic agents
	Variable	n	%	Variable	n	%	Variable	n	%
Paediatric	HAI	19	20.0	Neo-MP	30	42.3	Ampicillin	26	31.7
	CAI	40	42.1	LRTI	19	26.8	Gentamycin	23	28.0
	SP	5	5.3	Sepsis	11	55.5	Amoxicillin with an enzyme inhibitor	11	13.4
	MP	31	32.6	GI	6	8.5	Metronidazole	8	9.8
	UNK	0	0.0	SST	5	7.0	Ceftriaxone	7	8.5
							Meropenem	7	8.5
	Total	95	100.0		71	100.0		82
Adults	HAI	55	17.1	LRTI	85	33.6	Metronidazole	83	30.4
	CAI	191	59.5	SST	84	33.2	Ceftriaxone	79	28.9
	SP	54	16.8	Proph OBGY	49	19.4	Amoxicillin with an enzyme inhibitor	66	24.2
	MP	19	5.9	GI	18	7.1	Ampicillin	27	9.9
	UNK	2	0.6	HIV	17	6.7	Sulphamethoxazole-trimethoprim	18	6.6
	Total	321	100.0		253	100.0		273	100.0
CAI: community-acquired infection; GI: gastrointestinal; GI: gastroenteritis; HAI: healthcare-acquired infection; HIV: human immunodeficiency virus; LRTI: lower respiratory tract infection; MP: medical prophylaxis; Neo-MP: neonatal medical prophylaxis; prophy OBGY: prophylaxis obstetrics and gynaecology; SP: surgical prophylaxis; SST: skin and soft tissue; UNK: unknown
